# Supplementary material for: Simultaneous Application of Several Exogenous dsRNAs for the Regulation of Anthocyanin Biosynthesis in Arabidopsis thaliana
Source: Plants (Basel). 2024 Feb 16;13(4):541. doi: 10.3390/plants13040541 (PMC10893326; doi:10.3390/plants13040541)
Supplement: Supplementary file 1 [file plants-13-00541-s001.zip]

Archive with 1 entries (1 files):
- plants-2824415-supplementary.pdf
